# Supplementary material for: Interpretable Structural Evaluation of Metal-Oxide Nanostructures in Scanning Transmission Electron Microscopy (STEM) Images via Persistent Homology
Source: Nanomaterials (Basel). 2024 Aug 29;14(17):1413. doi: 10.3390/nano14171413 (PMC11397156; doi:10.3390/nano14171413)
Supplement: Supplementary file 1 [file nanomaterials-14-01413-s001.zip]

Archive with 1 entries (1 files):
- nanomaterials-3139941-supplementary.pdf
